# Supplementary material for: Capturing Human Perceptual and Cognitive Activities via Event-Related Potentials Measured with Candle-Like Dry Microneedle Electrodes
Source: Micromachines (Basel). 2020 May 30;11(6):556. doi: 10.3390/mi11060556 (PMC7345064; doi:10.3390/mi11060556)
Supplement: Supplementary file 1 [file micromachines-11-00556-s001.zip]

Archive with 1 entries (1 files):
- Audio S1.wav
